# Supplementary material for: The role of general practitioners in dementia diagnosis: a scoping review of clinical practice guidelines
Source: Fam Pract. 2026 Jan 22;43(1):cmaf103. doi: 10.1093/fampra/cmaf103 (PMC12823279; doi:10.1093/fampra/cmaf103)
Supplement: cmaf103_Supplementary_Data [file cmaf103_supplementary_data.zip]

Archive with 2 entries (2 files):
- PRISMA-ScR-Checklist.pdf
- Supplementary Files 1 & 2.pdf
